# Supplementary material for: The Immune-Centric Revolution Translated into Clinical Application: Peripheral Blood Mononuclear Cell (PBMNC) Therapy in Diabetic Patients with No-Option Critical Limb-Threatening Ischemia (NO-CLTI)—Rationale and Meta-Analysis of Observational Studies
Source: J Clin Med. 2024 Nov 28;13(23):7230. doi: 10.3390/jcm13237230 (PMC11642624; doi:10.3390/jcm13237230)
Supplement: Supplementary file 1 [file jcm-13-07230-s001.zip]

Archive with 1 entries (1 files):
- jcm-3226439-supplementary.pdf
